# Supplementary material for: Enhancing Plum Wine Safety and Aroma Using Pulsed Electric Field Pretreatment
Source: Molecules. 2025 Nov 13;30(22):4393. doi: 10.3390/molecules30224393 (PMC12654766; doi:10.3390/molecules30224393)
Supplement: Supplementary file 1 [file molecules-30-04393-s001.zip]

Archive with 1 entries (1 files):
- molecules-3932882-supplementary.pdf
